# Supplementary material for: Canocapavir Is a Novel Capsid Assembly Modulator Inducing a Conformational Change of the Linker Region of HBV Core Protein
Source: Viruses. 2023 May 18;15(5):1195. doi: 10.3390/v15051195 (PMC10223407; doi:10.3390/v15051195)
Supplement: Supplementary file 1 [file viruses-15-01195-s001.zip]

Archive with 1 entries (1 files):
- viruses-2375437-supplementary.pdf
